# Supplementary material for: Noninvasive Continuous Glucose Monitoring Using Multimodal Near-Infrared, Temperature, and Pressure Signals on the Earlobe
Source: Biosensors (Basel). 2025 Jun 24;15(7):406. doi: 10.3390/bios15070406 (PMC12292979; doi:10.3390/bios15070406)
Supplement: Supplementary file 1 [file biosensors-15-00406-s001.zip]

Archive with 1 entries (1 files):
- biosensors-3661810-supplementary.pdf
